# Supplementary material for: A new Rogue-like Escherichia phage UDF157lw to control Escherichia coli O157:H7
Source: Front Microbiol. 2024 Jan 22;14:1302032. doi: 10.3389/fmicb.2023.1302032 (PMC10838988; doi:10.3389/fmicb.2023.1302032)
Supplement: Supplementary file 1 [file Table_1.XLS]

## Sheet: Table S1
Supplementary Table S1. Bacterial strains, including E. coli and Salmonella, used in the current study for host range test, efficiency of plating and phage application.
Internal Ref. No.	Strain	Sourcea	Serogroup	eaeA	stx1	stx2
RM18132	E. coli O26:H-	water	26	+	+	-
RM17133	E. coli O26:H-	water	26	-	+	-
RM13322	E. coli O103:H2	cattle feces	103	+	+	-
RM10744	E. coli O103:H-	cattle feces	103	+	+	-
RM8082	E. coli O121:H-	cattle feces	121	-	+	-
96-1585	E. coli O121:H19	CDC	121	+	-	+
RM11765	E. coli O111:H-	water	111	+	+	-
RM14488	E. coli O111:H-	water	111	+	+	+
RM10808	E. coli O145:H-	cattle feces	145	+	+	-
RM9872	E. coli O145:H+	cattle feces	145	+	-	+
SJ7	E. coli O45:H2	clinical	45	+	+	-
RM13752	E. coli O45:H16	cattle	45	-	+	-
RM18959	E. coli O157:H7	water	O157	+	+	+
ATCC 35150	E. coli O157:H7	water	O157	+	+	+
RM9995	E. coli O157:H7	spinach	O157	+	-	+
RM6416	E. coli O157:H7	water	O157	+	+	+
RM11781	E. coli O157:NM	stool	O157	NA	NA	NA
ATCC 43888	E. coli O157:H7		O157	+	-	-
DH5a	Generic E. coli
ATCC 13706	Generic E. coli
S1	Salmonella Montevideo
H1073	Salmonella Newport
45955	Salmonella Heidelberg
PT-30	Salmonella Enteritidis
ATCC 14028	Salmonella Typhimurium
W0107	Salmonella Thompson 132
W0081	Salmonella Agona
W0082	Salmonella Anatum
W0100	Salmonella Enteritidis H3527
W0106	Salmonella Saintpaul 39
W0107	Salmonella Thompson 132
aThe source is the type of environmental samples where the strain was originally isolated from.
“-“ is the negative and “+” is positive of the PCR results.
NA means the original information is not available.

## Sheet: Table S2
Supplementary Table S2. List of annotated ORFs with location and direction in UDF157lw genome.
locus_tag	ORF	Name	Type	Minimum	Maximum	Direction
UDF157lw_00001	1	hypothetical protein CDS	CDS	494	1036	forward
UDF157lw_00002	2	HEPN domain-containing protein CDS	CDS	1036	1596	forward
UDF157lw_00003	3	CopG family transcriptional regulator CDS	CDS	1655	1888	forward
UDF157lw_00004	4	antirestriction protein CDS	CDS	2007	2123	forward
UDF157lw_00005	5	30S ribosomal protein S24e CDS	CDS	2127	2426	forward
UDF157lw_00006	6	hypothetical protein CDS	CDS	2499	2627	forward
UDF157lw_00007	7	hypothetical protein CDS	CDS	2624	2917	forward
UDF157lw_00008	8	transposase CDS	CDS	2921	3055	forward
UDF157lw_00009	9	fusion protein CDS	CDS	3058	3297	forward
UDF157lw_00010	10	hypothetical protein CDS	CDS	3290	3484	forward
UDF157lw_00011	11	tRNA-Arg	tRNA	3771	3846	forward
UDF157lw_00012	12	terminase small subunit CDS	CDS	4148	4663	forward
UDF157lw_00013	13	DNA-binding protein CDS	CDS	4729	5217	forward
UDF157lw_00014	14	terminase large subunit CDS	CDS	5217	6779	forward
UDF157lw_00015	15	portal protein CDS	CDS	6829	8103	forward
UDF157lw_00016	16	head morphogenesis protein CDS	CDS	8063	8827	forward
UDF157lw_00017	17	prohead protease CDS	CDS	8817	9938	forward
UDF157lw_00018	18	structural protein CDS	CDS	9941	10435	forward
UDF157lw_00019	19	putative collagen triple helix repeat protein CDS	CDS	10530	12074	forward
UDF157lw_00020	20	major capsid protein CDS	CDS	12154	13098	forward
UDF157lw_00021	21	hypothetical protein CDS	CDS	13189	13437	forward
UDF157lw_00022	22	hypothetical protein CDS	CDS	13484	13885	forward
UDF157lw_00023	23	BppU N domain-containing protein CDS	CDS	13882	14250	forward
UDF157lw_00024	24	tail protein CDS	CDS	14243	14671	forward
UDF157lw_00025	25	minor tail protein CDS	CDS	14661	15059	forward
UDF157lw_00026	26	major tail protein CDS	CDS	15074	15724	forward
UDF157lw_00027	27	tape measure chaperone CDS	CDS	15798	16112	forward
UDF157lw_00028	28	tape measure chaperone CDS	CDS	16175	16429	forward
UDF157lw_00029	29	tape measure protein CDS	CDS	16464	19517	forward
UDF157lw_00030	30	putative minor tail protein CDS	CDS	19549	19899	forward
UDF157lw_00031	31	tailspike sialidase CDS	CDS	19972	20187	forward
UDF157lw_00032	32	putative minor tail protein CDS	CDS	20221	20985	forward
UDF157lw_00033	33	putative minor tail protein CDS	CDS	20995	21741	forward
UDF157lw_00034	34	tail assembly protein CDS	CDS	21722	22288	forward
UDF157lw_00035	35	tail fiber protein CDS	CDS	22369	25755	forward
UDF157lw_00036	36	putative tail protein CDS	CDS	25786	26748	reverse
UDF157lw_00037	37	putative lipoprotein CDS	CDS	26748	26993	reverse
UDF157lw_00038	38	putative regulatory protein CDS	CDS	27468	28289	forward
UDF157lw_00039	39	hypothetical protein CDS	CDS	28442	28636	forward
UDF157lw_00040	40	exodeoxyribonuclease VIII CDS	CDS	28640	29608	forward
UDF157lw_00041	41	recombination protein CDS	CDS	29665	30312	forward
UDF157lw_00042	42	single-stranded DNA binding protein CDS	CDS	30360	30782	forward
UDF157lw_00043	43	tail fiber protein CDS	CDS	30814	31920	reverse
UDF157lw_00044	44	tail fiber protein CDS	CDS	31854	33530	reverse
UDF157lw_00045	45	DNA primase CDS	CDS	33609	34532	reverse
UDF157lw_00046	46	putative transcriptional regulator CDS	CDS	34585	35058	reverse
UDF157lw_00047	47	putative ATP-dependent helicase CDS	CDS	35100	37094	forward
UDF157lw_00048	48	VRR-NUC domain-containing protein CDS	CDS	37094	37483	forward
UDF157lw_00049	49	hypothetical protein CDS	CDS	37422	37736	forward
UDF157lw_00050	50	hypothetical protein CDS	CDS	37736	37954	forward
UDF157lw_00051	51	hypothetical protein CDS	CDS	37951	38151	forward
UDF157lw_00052	52	HEPN domain-containing protein CDS	CDS	38226	38351	forward
UDF157lw_00053	53	NFACT-R 1 domain-containing protein CDS	CDS	38348	38587	forward
UDF157lw_00054	54	DUF771 domain-containing protein CDS	CDS	38584	38841	forward
UDF157lw_00055	55	phosphoesterase CDS	CDS	38993	40126	forward
UDF157lw_00056	56	hypothetical protein CDS	CDS	40192	40389	forward
UDF157lw_00057	57	transcriptional regulator CDS	CDS	40466	40651	forward
UDF157lw_00058	58	signal peptidase I CDS	CDS	40651	40839	forward
UDF157lw_00059	59	hypothetical protein CDS	CDS	40852	41025	forward
UDF157lw_00060	60	holin CDS	CDS	41140	41355	forward
UDF157lw_00061	61	lysozyme CDS	CDS	41355	41837	forward
UDF157lw_00062	62	putative spanin CDS	CDS	41819	42223	forward
UDF157lw_00063	63	YdbL CDS	CDS	42237	42572	reverse
UDF157lw_00064	64	helicase CDS	CDS	42577	44160	reverse
UDF157lw_00065	65	hypothetical protein CDS	CDS	44180	44515	forward
UDF157lw_00066	66	hypothetical protein CDS	CDS	44466	44648	reverse
UDF157lw_00067	67	hypothetical protein CDS	CDS	44661	44870	reverse
UDF157lw_00068	68	DUF2693 domain-containing protein CDS	CDS	44867	45220	reverse
UDF157lw_00069	69	chemotaxis protein CDS	CDS	45246	45548	reverse
UDF157lw_00070	70	hypothetical protein CDS	CDS	45623	45775	reverse
UDF157lw_00071	71	hypothetical protein CDS	CDS	45776	46015	reverse
UDF157lw_00072	72	Fer2 BFD domain-containing protein CDS	CDS	46026	46205	reverse
UDF157lw_00073	73	hypothetical protein CDS	CDS	46195	46389	reverse

## Sheet: Table S3
Supplementary Table S3. Validation of 24-h and 48-h E. coli O157:H7 (RM9995) biofilm formation using a spectrophotometer with the optical density (OD) at 590 nm.
	TSB	24-h biofilm	48-h biofilm
OD value*	0.54	0.96	1.29
*numbers represent the average of OD from 3 experimental replications.
